# Supplementary material for: Remodelling of Rea1 linker domain drives the removal of assembly factors from pre-ribosomal particles
Source: Nat Commun. 2024 Nov 27;15:10309. doi: 10.1038/s41467-024-54698-w (PMC11603028; doi:10.1038/s41467-024-54698-w)
Supplement: Supplementary file 12 — Source Data [file 41467_2024_54698_MOESM12_ESM.xlsx]

## Sheet: Figure 5b
Figure 5b	GST-pulldown		Marker lane (top to bottom): 250 kDa, 130kDa, 100kDa, 70 kDa, 50 kDa, 35 kDa

## Sheet: Figure 5e
Figure 5e
-MTBD, +ATP	1	2	3	4	5	6	7	8	mean	variance	std
Diffusive	50	47	64	58	39	31	31	41	45.125	125.359	11.1964
Partially attached	50	40	22	17	57	53	54	47	42.5	200.75	14.1686
Static	0	13	14	25	4	13	15	12	12	49	7
Wiggling	0	0	0	0	0	3	0	0	0.375	0.984375	0.992157
Moving	-	-	-	-	-	-	-	-	-	-	-
+MTBD, -ATP	1	2	3	4	5	6	7	8	mean	variance	std
Diffusive	-	-	-	-	-	-	-	-	-	-	-
Partially attached	7	3	6	5	7	12	10	6	7	7	2.64575
Static	90	97	92	93	93	88	90	94	92.125	6.85938	2.61904
Wiggling	3	0	2	2	0	0	0	0	0.875	1.35938	1.16592
Moving	-	-	-	-	-	-	-	-	-	-	-
+MTBD, +AMPPNP	1	2	3	4	5	6	7	8	mean	variance	std
Diffusive	0	0	8	22	7	8	7	6	7.25	40.6875	6.37868
Partially attached	33	36	50	22	27	31	33	24	32	66.5	8.15475
Static	66	64	39	56	66	60	59	69	59.875	78.3594	8.85208
Wiggling	1	0	2	0	0	1	1	1	0.75	0.4375	0.661438
Moving	-	-	-	-	-	-	-	-	-	-	-
+MTBD, +ATP	1	2	3	4	5	6	7	8	mean	variance	std
Diffusive	6	9	4	3	7	5	8	4	5.75	3.9375	1.98431
Partially attached	35	41	37	51	49	40	43	30	40.75	42.6875	6.53357
Static	25	28	32	23	22	31	28	36	28.125	19.8594	4.45639
Wiggling	28	15	21	17	19	20	14	24	19.75	18.9375	4.35172
Moving	6	7	6	6	3	4	7	6	5.625	1.73438	1.31696

## Sheet: Figure 5f
Figure 5f
	msd (um2)
time (s)	series 1	series 2	series 3	series 4	series 5	series 6	series 7	series 8	series 9	series 10	series 11	series 12	series 13	series 14	series 15	series 16	series 17	series 18	series 19
15	0.0206334	0.0601366	0.0464114	0.0440884	0.0877876	0.0794199	0.0272497	0.0554905	0.0227253	0.0199462	0.0186387	0.652545	0.118929	0.0174712	0.0322119	0.00778388	0.0771638	0.46949	0.0320659
30	0.0277422	0.491753	0.0338599	0.208657	0.21953	0.138827	0.0352768	0.123302	0.0289524	0.044733	0.0261307	1.04609	0.235681	0.0265686	0.117372	0.0146009	0.0791158	0.805078	0.115139
45	0.0579048	0.480503	0.114058	0.205847	0.430497	0.24754	0.0218922	0.240455	0.0397099	0.0283868	0.0213145	3.54386	0.273421	0.0414552	0.128464	0.00350275	0.0333369	1.04387	0.215205
60	0.266257	0.507807	0.502352	0.635633	0.645004	0.443493	0.110981	0.144884	0.0759536	0.0392903	0.0920687	4.22528	1.0636	0.0325038	0.352135	0.0470073	0.0528574	1.53401	0.521781
75	0.472658	0.334877	0.576731	1.0338	0.982289	0.742418	0.156024	0.148988	0.0763428	0.044733	0.0989769	4.84678	1.33603	0.0877268	0.601311	0.0596561	0.0795719	2.06321	0.550214
90	0.677806	0.795567	0.762309	1.26169	0.901987	0.751515	0.177327	0.295447	0.127735	0.0628548	0.0913876	5.22815	1.4131	0.172881	0.701017	0.0461256	0.311629	2.44317	0.838252
105	0.306521	1.28565	1.43824	1.84654	1.32658	1.1373	0.205884	0.399228	0.119416	0.0392903	0.19855	5.6468	1.49852	0.159746	0.360831	0.0454506	0.288551	4.07161	1.00045
120	0.318391	2.05212	1.52072	2.12916	1.67004	1.16664	0.265138	0.647892	0.155319	0.136242	0.432419	8.61487	1.76819	0.310638	0.786518	0.169524	0.53305	4.87014	0.993494
135	0.455631	1.80742	1.97419	2.26536	1.64708	1.19461		1.07479	0.185998	0.178275	0.477565	8.74069		0.512818	0.837168	0.19484	0.29448	5.33019	1.31945
150	0.713861	3.01091	1.97555	2.93112	1.70368			1.08416	0.162032	0.24456	0.674795	10.2841			1.36911	0.135567	0.355778	6.0382	1.64758
165	0.317157	1.85485		3.90371	2.09717			1.15506	0.176724	0.465506	0.783527				1.7526	0.128464	0.451568	8.21416	2.30999
180	0.552582	1.40098						1.35994	0.299692	0.213053	0.809894				1.32473	0.13041	0.607732	8.7739	2.55527
195	0.476988	2.48401							0.326734	0.482236					1.78486	0.184137	0.282464		2.75906
210	1.10536	4.48735							0.356021	0.895389					1.59054	0.263174	0.547365		2.58009
225	0.853436	5.27514							0.309002	0.8455					2.00553	0.106943	0.693161		2.38556
240	0.474896	9.98883							0.334226	0.871892						0.0386336	0.5882		2.80807
255	0.855771	10.5462							0.485963	1.04229						0.0880673	0.787254		3.48775
270	1.27245	9.91902							0.427487	1.70674						0.0738617	0.774411		3.66246
285	1.67881	10.0988							0.763708	1.73486						0.218581	0.899281		4.53227
300	1.75354	10.3963							0.99661							0.174213	1.08206		5.08825
315	1.52129	12.7544														0.220138	1.0491
330	2.19693															0.15094	1.13961
345	2.42982															0.35444	1.22657
360	2.23931															0.182854	1.43124
375	3.68149															0.634313	1.56004
390	3.65008															0.515804	2.22941
405	3.8726															0.740715	1.92667
420	4.58167															0.484942	2.62016
435																0.400365	3.27709
450																0.620533	3.35863
465																0.641057	3.46174
480																0.329143	3.67463
495																0.275403	3.50205
510																0.347045	4.01454
525																0.501987
540																0.530398
555																0.539544
570																0.917379
585																0.955678
600																1.01143
615																1.07909
630																1.17904
645																1.01218
660																1.19877
675																1.25494
690																1.23363
705																1.01701
720																1.33706
735																1.42052
750																1.31619
765																1.68488
780																1.34979
795																1.64071
810																1.96607

## Sheet: Figure 5g
Figure 5g
		series 1	series 2	series 3	series 4	series 5	series 6	series 7	series 8	series 9	series 10	series 11	series 12	series 13	series 14	series 15	series 16	series 17	series 18	series 19
α Rea1-dynMTBD		1.542	1.6534	1.9968	1.8442	1.3232	1.3699	1.244	1.2989	1.2246	1.6649	1.7598	1.208	1.4317	1.5	1.5039	1.4681	1.4078	1.2418	1.6077
		control 1	control 2	control 3	control 4	control 5	control 6	control 7	control 8	control 9	control 10	control 11
α dynein 2		1.9327	1.9742	1.6042	1.6077	1.412	1.5224	1.6018	1.5289	1.478	1.8723	1.661

## Sheet: Figure 6e
Figure 6e	ATPase activity
	sample 1	sample 2	sample 3
Rea1 wt	0.81	1.15	0.91
	sample 1	sample 2	sample 3
Rea1D2915A-R2976A-D3042A	0.41	0.63	0.56

## Sheet: Figure 7b
Figure 7b

## Sheet: Figure 7c
Figure 7c
WT: Rea1wt	sb: Rea1D2915A-R2976A-D3042A
		x values	Y values	Mean	STD
35S WT	Replicate 1	1.6	16983.2	14876.4	1454.8
	Replicate 2	1.75	14691.8
	Replicate 3	2.25	14036.9
	Replicate 4	2.4	13793.8
35S sb	Replicate 1	2.6	64657.4	75710.8	11763.3
	Replicate 2	2.75	66724.8
	Replicate 3	3.25	83341.5
	Replicate 4	3.4	88119.3
33S/32S WT	Replicate 1	4.6	5602.8	5492.04	788.042
	Replicate 2	4.75	6517.2
	Replicate 3	5.25	5202.17
	Replicate 4	5.4	4646
33S/32S sb	Replicate 1	5.6	8973.92	10281.7	1481.75
	Replicate 2	5.75	9208.13
	Replicate 3	6.25	10806
	Replicate 4	6.4	12138.8
27SA2 WT	Replicate 1	7.6	103574	96490.9	9674.92
	Replicate 2	7.75	100928
	Replicate 3	8.25	99233.8
	Replicate 4	8.4	82228
27SA2 sb	Replicate 1	8.6	80428.2	76530.2	2987.73
	Replicate 2	8.75	76438.9
	Replicate 3	9.25	76098.4
	Replicate 4	9.4	73155.3
27SB WT	Replicate 1	10.6	29109.2	28586.2	1299.37
	Replicate 2	10.75	29469.1
	Replicate 3	11.25	29112.7
	Replicate 4	11.4	26653.6
27SB sb	Replicate 1	11.6	52880.5	53414.9	1560.03
	Replicate 2	11.75	55087.4
	Replicate 3	12.25	54181.8
	Replicate 4	12.4	51509.6
25S WT	Replicate 1	13.6	30450.5	30251.5	908.482
	Replicate 2	13.75	31410.9
	Replicate 3	14.25	29863.7
	Replicate 4	14.4	29281.1
25S sb	Replicate 1	14.6	18041.1	19224.4	905.505
	Replicate 2	14.75	19003.7
	Replicate 3	15.25	19813.9
	Replicate 4	15.4	20038.9
23S WT	Replicate 1	16.6	0	0	0
	Replicate 2	16.75	0
	Replicate 3	17.25	0
	Replicate 4	17.4	0
23S sb	Replicate 1	17.6	27689	27417.7	754.797
	Replicate 2	17.75	27445.4
	Replicate 3	18.25	28159.9
	Replicate 4	18.4	26376.6
20S WT	Replicate 1	19.6	155537	161132	8651.75
	Replicate 2	19.75	164826
	Replicate 3	20.25	152653
	Replicate 4	20.4	171511
20S sb	Replicate 1	20.6	120638	106448	9468.72
	Replicate 2	20.75	102257
	Replicate 3	21.25	101635
	Replicate 4	21.4	101262
18S WT	Replicate 1	22.6	26633.9	25506	1005.54
	Replicate 2	22.75	25808.5
	Replicate 3	23.25	24222.2
	Replicate 4	23.4	25359.6
18S sb	Replicate 1	23.6	20444.2	21821.9	1435.72
	Replicate 2	23.75	21024.7
	Replicate 3	24.25	22107.8
	Replicate 4	24.4	23710.9
7S WT	Replicate 1	25.6	3943.4	3445.42	384.571
	Replicate 2	25.75	3548.13
	Replicate 3	26.25	3193.7
	Replicate 4	26.4	3096.44
7S sb	Replicate 1	26.6	10357.8	11352.2	723.687
	Replicate 2	26.75	12090.9
	Replicate 3	27.25	11524.1
	Replicate 4	27.4	11436.1
							X values	Y values (mean)	STD
							1	0	0
						35S WT	2	14876.4	1454.8
						35S sb	3	75710.8	11763.3
							4	0	0
						33S/32S WT	5	5492.04	788.042
						33S/32S sb	6	10281.7	1481.75
							7	0	0
						27SA2 WT	8	96490.9	9674.92
						27SA2 sb	9	76530.2	2987.73
							10	0	0
						27SB WT	11	28586.2	1299.37
						27SB sb	12	53414.9	1560.03
							13	0	0
						25S WT	14	30251.5	908.482
						25S sb	15	19224.4	905.505
							16	0	0
						23S WT	17	-363.512	235.406
						23S sb	18	27417.7	754.797
							19	0	0
						20S WT	20	161132	8651.75
						20S sb	21	106448	9468.72
							22	0	0
						18S WT	23	25506	1005.54
						18S sb	24	21821.9	1435.72
							25	0	0
						7S WT	26	3445.42	384.571
						7S sb	27	11352.2	723.687

## Sheet: Figure 7c-gels
Figure 7c
		35S/33S/32S/20S											27SA2/23S
	27SA2/27SB							25S/18S										7S

## Sheet: Figure 7d
Figure 7d

## Sheet: Figure 7e
Figure 7e
